# Supplementary material for: Characterization of a new high copy Stowaway family MITE, BRAMI-1 in Brassica genome
Source: BMC Plant Biol. 2013 Apr 2;13:56. doi: 10.1186/1471-2229-13-56 (PMC3626606; doi:10.1186/1471-2229-13-56)
Supplement: Additional file 1 — Physical position of the 697 members in the B. rapa genome. [file 1471-2229-13-56-S1.xlsx]

## Sheet: Additional file 1
Additional file 1. Physical position and annotation of 697 members of BRAMI-1 on the B. rapa genome
MITE no	Chr No	MITE start	MITE end	Alignment length	MITE Location	MITE away from Gene (Kb)
1	A01	604447	604479	33	Near Genic regin	2
2	A01	604726	604781	56	Near Genic regin	3
3	A01	746366	746611	249	Near Genic regin	3
4	A01	963686	963949	264	Near Genic regin	2
5	A01	1998912	1999035	124	Near Genic regin	0.5
6	A01	2342716	2342979	264	Near Genic regin	1
7	A01	2575883	2575619	265	Near Genic regin	0.5
8	A01	2585477	2585294	184	Near Genic regin	3
9	A01	2738678	2738929	252	Near Genic regin	0.5
10	A01	2961562	2961330	234	Near Genic regin	1
11	A01	2961691	2961720	30	Near Genic regin	1
12	A01	3588578	3588315	264	Near Genic regin	1
13	A01	3848788	3848732	57	Near Genic regin	0.2
14	A01	3849024	3848801	224	Near Genic regin	0.5
15	A01	4170963	4170906	58	Near Genic regin	0.5
16	A01	4171052	4170966	87	Near Genic regin	0.5
17	A01	4425721	4425458	264	Near Genic regin	1
18	A01	4615677	4615916	241	Near Genic regin	2
19	A01	4870859	4870606	254	Near Genic regin	3
20	A01	5973515	5973252	264	Near Genic regin	2
21	A01	6853075	6852820	257	Near Genic regin	2
22	A01	7695544	7695613	70	Near Genic regin	0.5
23	A01	8110084	8109821	264	Gene_Intron	Bra013859
24	A01	8468600	8468532	69	Near Genic regin	0.5
25	A01	8679606	8679343	264	Intergenic space	4
26	A01	8681196	8680933	264	Near Genic regin	1
27	A01	8899437	8899698	264	Near Genic regin	0.5
28	A01	9486447	9486184	264	Near Genic regin	2
29	A01	9915608	9915797	190	Near Genic regin	1.5
30	A01	10303510	10303612	103	Intergenic space	7
31	A01	10303960	10304020	61	Near Genic regin	2
32	A01	10697746	10697998	253	Near Genic regin	0.5
33	A01	11335610	11335422	189	Intergenic space	4
34	A01	12781402	12781178	225	Near Genic regin	2
35	A01	12781456	12781408	49	Near Genic regin	2
36	A01	13502745	13502777	33	Intergenic space	4
37	A01	13502804	13503040	237	Intergenic space	4
38	A01	13503040	13503008	33	Intergenic space	4
39	A01	13948762	13949024	268	Intergenic space	6
40	A01	14766344	14766081	264	Gene_Intron	Bra029909
41	A01	14767003	14766741	264	Gene_Intron	Bra029909
42	A01	16436514	16436718	205	Near Genic regin	0.5
43	A01	17975066	17974881	187	Intergenic space	7
44	A01	18803789	18803526	264	Intergenic space
45	A01	18843135	18843222	88	Intergenic space	4.5
46	A01	18882651	18882770	120	Gene_Intron	Bra028293
47	A01	19366737	19366576	162	Near Genic regin	1
48	A01	19446185	19445922	264	Near Genic regin	0.5
49	A01	21397784	21397864	81	Gene_Intron	Bra038237
50	A01	21580270	21580007	264	Near Genic regin	1
51	A01	21801847	21802110	264	Intergenic space
52	A01	22840722	22840656	69	Near Genic regin	0.5
53	A01	22840812	22840724	90	Near Genic regin	0.5
54	A01	22939160	22938897	264	Near Genic regin	1
55	A01	23626196	23626459	264	Gene_Intron	Bra027185
56	A01	23899908	23900097	191	Intergenic space	4
57	A01	23933280	23933468	189	Near Genic regin	1
58	A01	24454372	24454635	264	Intergenic space
59	A01	24690043	24690208	166	Near Genic regin	0.5
60	A01	24690635	24690789	156	Near Genic regin	0.5
61	A01	25069244	25069502	259	Gene_Intron	Bra021476
62	A01	25099774	25099714	62	Near Genic regin	2
63	A01	25099913	25099779	135	Near Genic regin	2
64	A01	25248067	25247880	189	Near Genic regin	3
65	A01	25361033	25361092	60	Near Genic regin	1.5
66	A01	27413721	27413483	240	Near Genic regin	0.5
67	A01	27588689	27588426	264	Near Genic regin	1
68	A01	27896943	27896844	100	Near Genic regin	2
69	A01	27897048	27896956	93	Near Genic regin	2
70	A01	28063419	28063482	65	Near Genic regin	0.3
71	A02	533339	533602	264	Near Genic regin	1
72	A02	972241	971981	261	Near Genic regin	0.5
73	A02	2393947	2393763	185	Near Genic regin	1.5
74	A02	2981369	2981492	124	Near Genic regin	2
75	A02	3247910	3248088	182	Near Genic regin	1
76	A02	3258691	3258740	50	Near Genic regin	0.4
77	A02	3296987	3297250	264	Near Genic regin	1
78	A02	3584155	3584189	35	Near Genic regin	2
79	A02	3584270	3584190	81	Near Genic regin	2
80	A02	3673592	3673504	89	Near Genic regin	1
81	A02	3707478	3707215	264	Near Genic regin	1
82	A02	3884420	3884683	265	Near Genic regin	3
83	A02	4177719	4177456	264	Gene_Intron	Bra023610
84	A02	4322016	4321938	79	Near Genic regin	1.5
85	A02	4322079	4322038	42	Near Genic regin	1.5
86	A02	4671065	4670802	264	Near Genic regin	0.5
87	A02	5079784	5080047	264	Gene_Intron	Bra006563
88	A02	5623484	5623224	264	Intergenic space	>3
89	A02	5754207	5753936	272	Intergenic space	7
90	A02	6216771	6216521	253	Near Genic regin	3
91	A02	6237972	6238207	247	Near Genic regin	2
92	A02	6589630	6589667	38	Near Genic regin	0.5
93	A02	6616640	6616571	70	Near Genic regin	1.5
94	A02	6662734	6662685	50	Intergenic space	4
95	A02	6666065	6666017	49	Intergenic space	4
96	A02	6701356	6701614	259	Near Genic regin	2
97	A02	6734752	6734942	192	Near Genic regin	0.5
98	A02	6764293	6764215	79	Intergenic space	4
99	A02	6765587	6765390	200	Intergenic space	4
100	A02	6888734	6888997	264	Near Genic regin	2
101	A02	6905818	6906081	264	Intergenic space	5
102	A02	7333445	7333201	246	Near Genic regin	0.5
103	A02	7948218	7948458	242	Intergenic space	4
104	A02	8118109	8118373	265	Near Genic regin	1
105	A02	8355241	8354981	261	Intergenic space	4
106	A02	8405752	8405509	246	Near Genic regin	3
107	A02	8405875	8405752	124	Near Genic regin	2.5
108	A02	8465808	8465713	96	Near Genic regin	1.5
109	A02	8839593	8839330	264	Near Genic regin	2
110	A02	8840437	8840174	264	Near Genic regin	0.5
111	A02	8920752	8920541	213	Near Genic regin	1.5
112	A02	9070371	9070108	264	Near Genic regin	2
113	A02	9852697	9852644	54	Gene_Intron	Bra039763
114	A02	10586427	10586236	195	Near Genic regin	3
115	A02	11125036	11125288	253	Intergenic space
116	A02	11264200	11264464	265	Near Genic regin	1.5
117	A02	11377478	11377359	120	Near Genic regin	0.5
118	A02	12384561	12384824	264	Intergenic space
119	A02	12401737	12401986	250	Near Genic regin	1
120	A02	12485621	12485884	264	Gene_Intron	Bra008008
121	A02	13128449	13128186	264	Near Genic regin	2
122	A02	13244961	13245129	169	Near Genic regin	2
123	A02	14311129	14310923	210	Near Genic regin	1.5
124	A02	14777081	14777331	253	Near Genic regin	2
125	A02	15076313	15076050	264	Near Genic regin	1
126	A02	15613725	15613914	190	near Genic regin	3
127	A02	15653921	15653658	264	Near Genic regin	1
128	A02	15935110	15935361	252	Gene_Intron	Bra008487
129	A02	16530545	16530808	264	Gene_Intron	Bra008554
130	A02	16960930	16961192	265	Near Genic regin	1
131	A02	18728275	18728119	164	Intergenic space	4
132	A02	19051872	19052119	248	Intergenic space
133	A02	19781539	19781789	252	Near Genic regin	0.5
134	A02	19934188	19933928	262	Intergenic space
135	A02	19985298	19985561	264	Near Genic regin	2
136	A02	20151718	20151911	195	Near Genic regin	2
137	A02	20327337	20327149	189	Near Genic regin	0.5
138	A02	20375804	20375989	188	Intergenic space	4
139	A02	20818701	20818964	264	Intergenic space
140	A02	20825795	20826066	272	Intergenic space	4
141	A02	20828701	20828438	264	Near Genic regin	1
142	A02	21390691	21390953	264	Near Genic regin	3
143	A02	22504574	22504392	185	Near Genic regin	0.5
144	A02	23184473	23184736	264	Near Genic regin	1
145	A02	23504949	23505193	245	Near Genic regin	0.5
146	A02	23505198	23505461	264	Near Genic regin	1
147	A02	23744914	23745176	264	Near Genic regin	1
148	A02	24005490	24005690	202	Gene_Intron	Bra020642
149	A02	24093237	24093489	254	Intergenic space
150	A02	24095841	24095597	250	Intergenic space
151	A02	24643520	24643761	243	Near Genic regin	1
152	A02	24779530	24779712	183	Intergenic space	5
153	A02	25486260	25486523	264	Gene_Intron	Bra029388
154	A02	25886330	25886125	208	Near Genic regin	2
155	A02	25922218	25922481	264	Near Genic regin	2
156	A02	26314762	26314926	165	Near Genic regin	1.5
157	A02	27109914	27109985	72	Near Genic regin	0.5
158	A02	27347156	27347121	36	Near Genic regin	1.5
159	A02	27373217	27373294	78	Near Genic regin	1
160	A02	27426930	27427101	174	Near Genic regin	1
161	A02	27427372	27427635	264	Near Genic regin	2
162	A02	27492318	27492044	275	Intergenic space	4
163	A03	743546	743283	264	Intergenic space
164	A03	1406546	1406808	264	Near Genic regin	3
165	A03	1917343	1917533	192	Intergenic space	4
166	A03	1918961	1918698	264	Intergenic space	4
167	A03	2270255	2270518	264	Near Genic regin	1
168	A03	2298612	2298349	264	Gene_Intron	Bra006160
169	A03	2817993	2818237	245	Near Genic regin	1.5
170	A03	2860010	2859772	243	Near Genic regin	1
171	A03	4221673	4221936	264	Near Genic regin	2
172	A03	4566792	4566529	264	Near Genic regin	1
173	A03	4633742	4634005	264	Near Genic regin	1
174	A03	5444021	5443833	189	Near Genic regin	1
175	A03	5705974	5706153	180	Near Genic regin	0.5
176	A03	5778627	5778365	264	Gene_Intron	Bra028994
177	A03	5789705	5789546	160	Near Genic regin	3
178	A03	5992774	5992961	188	Gene_Intron	Bra029035
179	A03	7351390	7351421	32	Near Genic regin	0.5
180	A03	7351685	7351422	264	Near Genic regin	0.5
181	A03	7658895	7658630	267	Near Genic regin	0.2
182	A03	7704751	7704490	264	Near Genic regin	0.4
183	A03	8367628	8367891	264	Near Genic regin	2
184	A03	8376412	8376663	252	Near Genic regin	1.5
185	A03	8599857	8600119	267	Near Genic regin	1
186	A03	8653430	8653383	48	Near Genic regin	1.5
187	A03	8858131	8857867	265	Intergenic space	5
188	A03	8910390	8910639	250	Gene_Intron	Bra000029
189	A03	8944056	8943805	254	Near Genic regin	1
190	A03	9079792	9079979	188	Intergenic space	4
191	A03	9289974	9290219	247	Near Genic regin	1.5
192	A03	9308865	9308671	198	Near Genic regin	0.5
193	A03	9524596	9524859	264	Near Genic regin	3
194	A03	10208571	10208818	248	Near Genic regin	2
195	A03	10298304	10298554	254	Near Genic regin	2
196	A03	10413480	10413392	89	Near Genic regin	1
197	A03	10602849	10602657	193	Near Genic regin	1.5
198	A03	10603313	10603050	264	Near Genic regin	2
199	A03	10934173	10934436	264	Near Genic regin	0.2
200	A03	11193078	11192830	249	Gene_Intron	Bra000453
201	A03	12460473	12460696	225	Near Genic regin	1
202	A03	12621816	12621629	189	Near Genic regin	1
203	A03	13819949	13819686	264	Intergenic space	4
204	A03	14214400	14214636	237	Near Genic regin	1.5
205	A03	14395832	14395570	264	Near Genic regin	0.2
206	A03	14721974	14721865	111	Intergenic space	7
207	A03	14722600	14722349	254	Intergenic space
208	A03	15647648	15647756	110	Intergenic space	4
209	A03	15706222	15705978	246	Near Genic regin	0.5
210	A03	15823299	15823551	254	Near Genic regin	1
211	A03	17050963	17051226	264	Near Genic regin	0.5
212	A03	17139037	17139069	33	Near Genic regin	0.3
213	A03	17139299	17139246	54	Near Genic regin	0.5
214	A03	17139380	17139643	264	Near Genic regin	0.5
215	A03	17139643	17139612	32	Near Genic regin	0.5
216	A03	17147811	17147946	136	Near Genic regin	1.5
217	A03	17147946	17148145	200	Near Genic regin	2
218	A03	17225190	17225402	215	Near Genic regin	2
219	A03	17370042	17370087	46	Gene_Intron	Bra001607
220	A03	17370087	17370331	245	Gene_Intron	Bra001607
221	A03	17809471	17809257	218	Near Genic regin	1.5
222	A03	18266226	18266135	92	Intergenic space	4
223	A03	18448338	18448491	154	Gene_Intron	Bra001785
224	A03	18574844	18574910	68	Near Genic regin	0.2
225	A03	18574915	18575079	168	Near Genic regin	0.5
226	A03	18817011	18817272	262	Intergenic space	5
227	A03	18817272	18817240	33	Intergenic space	5
228	A03	19303961	19303872	90	Near Genic regin	1.5
229	A03	19536410	19536209	203	Intergenic space	9
230	A03	20142745	20142949	205	Near Genic regin	0.5
231	A03	20142950	20143030	81	Near Genic regin	0.5
232	A03	20232579	20232656	78	Near Genic regin	1
233	A03	20515361	20515537	179	Near Genic regin	1
234	A03	20936196	20936267	72	Gene_Intron	Bra013028
235	A03	20936271	20936494	224	Gene_Intron	Bra013028
236	A03	22370860	22370680	181	Near Genic regin	1
237	A03	22403138	22402875	264	Near Genic regin	0.2
238	A03	22661771	22662022	253	Near Genic regin	1
239	A03	22824891	22825085	195	Near Genic regin	2
240	A03	22825179	22825442	264	Near Genic regin	1
241	A03	23043501	23043238	264	Near Genic regin	2
242	A03	23208269	23208076	194	Near Genic regin	2.5
243	A03	23342076	23341814	264	Near Genic regin	0.5
244	A03	23387138	23387401	264	Intergenic space	4
245	A03	23540418	23540681	264	Near Genic regin	2
246	A03	23720877	23721140	264	Near Genic regin	1
247	A03	23886436	23886699	264	Intergenic space	3.5
248	A03	24082951	24083211	262	Near Genic regin	0.2
249	A03	24785451	24785715	265	Gene_Intron	Bra019343
250	A03	25411094	25410831	264	Near Genic regin	1.5
251	A03	25729807	25730063	258	Near Genic regin	0.5
252	A03	26631027	26631207	183	Near Genic regin	1
253	A03	26864458	26864294	165	Intergenic space	4
254	A03	27076162	27076425	264	Near Genic regin	2
255	A03	27119298	27119543	247	Near Genic regin	3
256	A03	27204608	27204677	70	Intergenic space	7
257	A03	27609043	27608806	242	Near Genic regin	0.5
258	A03	27720740	27720479	262	near Genic regin	0.2
259	A03	27858060	27857902	159	Intergenic space	4
260	A03	27914005	27914220	217	near Genic regin	3
261	A03	27914716	27914968	254	Near Genic regin	3
262	A03	27980982	27980837	146	Near Genic regin	1
263	A03	28328998	28329228	232	Near Genic regin	2
264	A03	28857774	28857864	91	Intergenic space	5
265	A03	29665910	29666173	264	Near Genic regin	2
266	A03	29733949	29734212	264	Gene_Intron	Bra017680
267	A03	29973690	29973442	252	Near Genic regin	0.5
268	A03	30599723	30599787	65	Gene_Intron	Bra017808
269	A03	30833145	30833408	264	Intergenic space	3.5
270	A03	30901804	30902066	264	Near Genic regin	1
271	A03	30930677	30930850	174	Near Genic regin	3
272	A03	30930859	30930963	105	Near Genic regin	3
273	A03	30946955	30946692	264	Intergenic space
274	A03	30964809	30965015	207	Near Genic regin	2
275	A03	31709929	31710192	264	Intergenic space
276	A04	184980	184817	164	Intergenic space	10
277	A04	641711	641546	167	Near Genic regin	0.5
278	A04	641886	641713	174	Near Genic regin	0.5
279	A04	1395233	1395285	53	Intergenic space	4
280	A04	1717053	1716864	190	near Genic regin	1.5
281	A04	2099708	2099785	78	Near Genic regin	0.5
282	A04	2101297	2101374	78	Near Genic regin	0.5
283	A04	2763164	2763346	189	Near Genic regin	0.5
284	A04	5137590	5137853	264	Near Genic regin	1
285	A04	7140471	7140542	72	Gene_Intron	Bra028251
286	A04	7358325	7358278	48	Near Genic regin	1.5
287	A04	7400292	7400030	264	Near Genic regin	1
288	A04	8509249	8508986	264	Near Genic regin	2
289	A04	9409785	9409726	60	Intergenic space	6
290	A04	9409944	9409793	152	Intergenic space	7
291	A04	9432462	9432663	202	Near Genic regin	1
292	A04	9432663	9432754	92	Near Genic regin	0.8
293	A04	10471108	10471366	262	Near Genic regin	0.5
294	A04	10771421	10771682	264	Intergenic space	5
295	A04	11931196	11931227	32	Near Genic regin	2
296	A04	12348176	12348382	207	Intergenic space	7
297	A04	13014049	13014307	262	Near Genic regin	0.5
298	A04	13020342	13020558	217	near Genic regin	2
299	A04	13405505	13405756	252	Gene_Intron	Bra021611
300	A04	13424523	13424331	193	Intergenic space	6
301	A04	13425481	13425382	100	Intergenic space	6
302	A04	13890327	13890454	128	Near Genic regin	0.5
303	A04	14136797	14136887	91	Gene_Intron	Bra021727
304	A04	14511533	14511281	253	Near Genic regin	3
305	A04	14788197	14788424	228	Near Genic regin	0.5
306	A04	14804877	14804719	159	Near Genic regin	0.5
307	A04	14858691	14858428	265	Near Genic regin	1
308	A04	15210254	15210009	246	Intergenic space	4
309	A04	15212994	15213246	254	Near Genic regin	0.5
310	A04	15213274	15213324	51	Near Genic regin	0.5
311	A04	15488388	15488576	189	Near Genic regin	1
312	A04	15627563	15627300	264	Near Genic regin	1
313	A04	15960049	15959786	264	Near Genic regin	1
314	A04	16290256	16290319	64	Near Genic regin	0.5
315	A04	17017723	17017525	199	Near Genic regin	1
316	A04	17570569	17570496	74	Near Genic regin	0.2
317	A04	18269404	18269571	168	Near Genic regin	0.5
318	A04	18283450	18283713	264	Near Genic regin	1
319	A04	18584148	18584406	259	Gene_Intron	Bra039330
320	A04	18894959	18895222	264	Near Genic regin	2
321	A05	104990	105021	32	Near Genic regin	0.8
322	A05	105234	104990	245	Near Genic regin	1
323	A05	304539	304298	244	Near Genic regin	1
324	A05	1573320	1573575	256	Near Genic regin	1
325	A05	2018973	2019236	264	Near Genic regin	1
326	A05	2125201	2125385	185	Near Genic regin	0.5
327	A05	2800751	2801014	264	Intergenic space	4
328	A05	3282914	3282715	200	Near Genic regin	0.5
329	A05	3282914	3283104	191	Near Genic regin	1
330	A05	3965746	3965484	265	Near Genic regin	1.5
331	A05	3971856	3971605	254	Near Genic regin	1
332	A05	4038328	4038502	176	Near Genic regin	0.5
333	A05	4542556	4542819	264	Intergenic space	4
334	A05	4662864	4662601	265	Near Genic regin	1
335	A05	5310429	5310680	254	Intergenic space
336	A05	5633419	5633184	236	Near Genic regin	3
337	A05	5634039	5633776	264	Near Genic regin	3
338	A05	6094082	6093889	195	Near Genic regin	2.5
339	A05	6126482	6126730	249	Near Genic regin	2
340	A05	6131291	6131554	264	Near Genic regin	1
341	A05	6572045	6572114	70	Near Genic regin	0.2
342	A05	6793768	6793922	157	Intergenic space	5
343	A05	6807487	6807417	72	Intergenic space	10
344	A05	7041413	7041664	254	near Genic regin	3
345	A05	7139505	7139653	149	Intergenic space	4
346	A05	7674854	7674713	142	Gene_Intron	Bra018348
347	A05	7674974	7675006	33	Gene_Intron	Bra018348
348	A05	8114509	8114761	254	Near Genic regin	0.5
349	A05	8733844	8733992	149	Gene_Intron	Bra018503
350	A05	8753647	8753559	89	Intergenic space	4
351	A05	9109057	9109203	148	Near Genic regin	0.8
352	A05	9702634	9702369	266	Near Genic regin	1.5
353	A05	10245545	10245808	264	Intergenic space	4
354	A05	10340400	10340650	252	Near Genic regin	3
355	A05	10393941	10393702	240	Near Genic regin	0.5
356	A05	10452239	10452393	155	Near Genic regin	2.5
357	A05	11431917	11432180	265	Near Genic regin	1
358	A05	11493769	11494032	264	Intergenic space	3.5
359	A05	12121921	12121660	264	Near Genic regin	2
360	A05	12661211	12661243	33	Intergenic space	4
361	A05	12665908	12665688	221	Intergenic space	5
362	A05	12835350	12835088	264	Intergenic space
363	A05	14688837	14688660	179	Near Genic regin	2
364	A05	14797882	14797619	264	Near Genic regin	1
365	A05	15219556	15219744	189	Near Genic regin	2
366	A05	15751937	15752125	189	Intergenic space	4
367	A05	15918069	15918324	264	Intergenic space	4
368	A05	16917820	16918070	252	Gene_Intron	Bra035746
369	A05	17090282	17090193	90	Near Genic regin	1.5
370	A05	17899490	17899522	33	Intergenic space	4
371	A05	17899652	17899828	177	Intergenic space	4
372	A05	18108962	18109225	264	Near Genic regin	3
373	A05	18163905	18164168	264	Near Genic regin	1
374	A05	18392911	18393057	147	Near Genic regin	0.4
375	A05	19372473	19372736	264	Near Genic regin	2
376	A05	19399963	19399857	107	Near Genic regin	3
377	A05	19515954	19515692	264	Intergenic space	4
378	A05	20048141	20048392	253	Gene_Intron	Bra027271
379	A05	20355896	20356157	264	Near Genic regin	2
380	A05	20988586	20988801	216	Near Genic regin	1
381	A05	21519224	21519061	164	Near Genic regin	0.5
382	A05	21906272	21906535	264	Near Genic regin	1
383	A05	22027006	22027269	264	Near Genic regin	1
384	A05	22725795	22725746	50	Near Genic regin	2
385	A05	23189727	23189464	264	Near Genic regin	0.5
386	A05	23890748	23890663	86	Near Genic regin	2.5
387	A06	164055	163816	241	Near Genic regin	2
388	A06	482448	482187	265	Near Genic regin	3
389	A06	523345	523093	253	Near Genic regin	0.5
390	A06	889794	889625	170	Near Genic regin	0.7
391	A06	1071515	1071779	265	Near Genic regin	1
392	A06	1988048	1987785	264	Intergenic space
393	A06	1989636	1989800	165	Intergenic space	10
394	A06	2366884	2366695	190	Near Genic regin	1
395	A06	2422692	2422944	264	Near Genic regin	2
396	A06	2725262	2725458	197	Near Genic regin	1
397	A06	3937447	3937631	185	Near Genic regin	1.5
398	A06	4281579	4281642	64	Near Genic regin	0.5
399	A06	4428324	4428451	128	Intergenic space	8
400	A06	4428450	4428554	105	Near Genic regin	3
401	A06	4454948	4454688	261	Near Genic regin	1
402	A06	4547595	4547858	264	Near Genic regin	1
403	A06	4693968	4694231	264	Near Genic regin	3
404	A06	4798672	4798400	273	Intergenic space	10
405	A06	4805339	4805076	264	Intergenic space	4
406	A06	4811875	4811687	189	Intergenic space	5
407	A06	5130997	5131259	264	Intergenic space	4
408	A06	5198926	5198664	264	Intergenic space	2
409	A06	6015138	6014900	246	Intergenic space	4
410	A06	7104873	7105051	180	Near Genic regin	1
411	A06	7564362	7564099	264	Near Genic regin	0.5
412	A06	7882876	7882613	264	Intergenic space
413	A06	7908769	7909032	264	Intergenic space	4
414	A06	8252781	8252520	264	Near Genic regin	0.5
415	A06	8590959	8590837	123	Near Genic regin	3
416	A06	8806431	8806640	210	Near Genic regin	1.5
417	A06	9918613	9918799	189	Near Genic regin	3
418	A06	10952753	10952998	249	Near Genic regin	3
419	A06	11535555	11535292	264	Near Genic regin	3
420	A06	11633842	11633579	264	Intergenic space
421	A06	12300596	12300334	264	Near Genic regin	3
422	A06	12391212	12391017	196	Near Genic regin	0.2
423	A06	12767366	12767628	264	Intergenic space
424	A06	14891181	14890925	257	Near Genic regin	0.5
425	A06	14973843	14973752	92	Gene_Intron	Bra024324
426	A06	15006646	15006384	264	Near Genic regin	0.5
427	A06	15397728	15397989	262	Near Genic regin	1
428	A06	15438386	15438649	264	Near Genic regin	0.5
429	A06	15564953	15564690	264	Near Genic regin	3
430	A06	16394824	16394561	264	Near Genic regin	2
431	A06	17042669	17042406	264	Near Genic regin	0.5
432	A06	17187777	17188039	264	Intergenic space	5
433	A06	17551577	17551833	257	Near Genic regin	1
434	A06	18133093	18132830	264	Near Genic regin	2
435	A06	18749968	18749705	265	Intergenic space	4
436	A06	18854947	18855210	264	Near Genic regin	0.5
437	A06	20511581	20511373	211	near Genic regin	1
438	A06	21234775	21234512	264	Near Genic regin	0.5
439	A06	21294390	21294159	233	Near Genic regin	1
440	A06	21470548	21470800	253	Near Genic regin	1
441	A06	21583074	21582902	173	Near Genic regin	2
442	A06	22062240	22061977	264	Near Genic regin	1
443	A06	22195786	22196049	264	Gene_Intron	Bra025321
444	A06	22352521	22352784	264	Gene_Intron	Bra025293
445	A06	22716443	22716194	254	Gene_Intron	Bra025216
446	A06	22755893	22755684	211	Intergenic space	5
447	A06	23123734	23123500	235	Near Genic regin	1
448	A06	23123766	23123798	33	Near Genic regin	1
449	A06	23158833	23158575	259	Near Genic regin	2
450	A06	24123977	24123793	185	Gene_Intron	Bra024888
451	A06	24521369	24521632	264	Near Genic regin	2
452	A06	24666391	24666142	251	Gene_Intron	Bra025009
453	A06	24844274	24844524	252	Intergenic space	4
454	A06	25971034	25971242	209	Near Genic regin	0.5
455	A06	26232786	26232974	189	Intergenic space	4
456	A07	325104	325358	256	Intergenic space
457	A07	402960	403144	185	Near Genic regin	3
458	A07	1160508	1160300	209	Intergenic space	5
459	A07	1242822	1242572	254	Near Genic regin	1
460	A07	1577014	1576769	246	Gene_Intron	Bra039627
461	A07	2820264	2820461	198	Near Genic regin	0.2
462	A07	3249443	3249705	263	Near Genic regin	1
463	A07	3626301	3626044	259	Intergenic space	4
464	A07	3937905	3937642	264	Near Genic regin	2
465	A07	5511280	5511368	89	Intergenic space	9
466	A07	6178694	6178957	264	Intergenic space
467	A07	6402416	6402153	264	Gene_Intron	Bra030121
468	A07	6421890	6421632	259	Intergenic space	4
469	A07	6788647	6788682	36	Intergenic space	11
470	A07	6797526	6797561	36	Near Genic regin	3
471	A07	7199355	7199618	265	Near Genic regin	1.5
472	A07	7616363	7616100	264	Gene_Intron	Bra012436
473	A07	8537339	8537527	190	Gene_Intron	Bra012324
474	A07	9114152	9114414	264	Gene_Intron	Bra025837
475	A07	9763268	9763350	83	Intergenic space	6
476	A07	9763611	9763351	261	Intergenic space
477	A07	9763614	9763793	180	Intergenic space	6
478	A07	10214654	10214863	210	Near Genic regin	1
479	A07	10260569	10260307	263	Near Genic regin	0.5
480	A07	10277038	10276892	152	Near Genic regin	0.5
481	A07	10277119	10277071	49	Near Genic regin	1
482	A07	10305987	10306247	264	Near Genic regin	0.5
483	A07	10350136	10350377	242	Near Genic regin	3
484	A07	10350382	10350410	29	Intergenic space	4
485	A07	10657837	10658083	247	Near Genic regin	1
486	A07	10708786	10709048	263	Near Genic regin	0.5
487	A07	10728433	10728621	189	Near Genic regin	2
488	A07	10986839	10987088	252	Intergenic space	4
489	A07	11958989	11958726	266	Near Genic regin	3
490	A07	12392864	12392917	54	Gene_Intron	Bra003287
491	A07	12518710	12518906	198	Near Genic regin	0.5
492	A07	13437991	13438064	74	Near Genic regin	0.5
493	A07	13437992	13437729	264	Near Genic regin	1
494	A07	13861846	13861995	151	Near Genic regin	2
495	A07	14110721	14110458	264	Near Genic regin	3
496	A07	14651870	14652134	265	Near Genic regin	2
497	A07	15149014	15149277	264	Near Genic regin	2
498	A07	15647505	15647242	264	Near Genic regin	0.5
499	A07	15835089	15834901	189	Near Genic regin	1.5
500	A07	16554659	16554697	39	Near Genic regin	0.3
501	A07	16958538	16958801	264	Gene_Intron	Bra004121
502	A07	18016966	18017149	184	Near Genic regin	0.5
503	A07	18017150	18017413	264	Near Genic regin	1
504	A07	18047480	18047229	254	Near Genic regin	2.5
505	A07	18148977	18148714	264	Near Genic regin	3
506	A07	18374732	18374542	191	Near Genic regin	0.5
507	A07	18795192	18794928	265	Intergenic space	5
508	A07	18907064	18907123	61	Near Genic regin	0.5
509	A07	18954300	18954048	254	near Genic regin	1.5
510	A07	19644006	19643818	189	Intergenic space	5
511	A07	19772842	19772747	96	Near Genic regin	2
512	A07	19772925	19772857	69	Near Genic regin	1.5
513	A07	20340243	20340188	56	Gene_Intron	Bra015893
514	A07	20393297	20393559	264	Near Genic regin	1
515	A07	20504930	20504670	264	Near Genic regin	2
516	A07	20565718	20565981	264	Near Genic regin	3
517	A07	20636802	20636541	264	Near Genic regin	1
518	A07	21090038	21090301	264	Near Genic regin	1.5
519	A07	22425654	22425391	264	Near Genic regin	0.5
520	A08	509854	509886	33	Intergenic space	4
521	A08	646193	645950	253	Near Genic regin	0.5
522	A08	2108028	2108291	264	Near Genic regin	1
523	A08	2388902	2389165	264	Near Genic regin	3
524	A08	3234601	3234338	264	Near Genic regin	2
525	A08	3234779	3234603	177	Near Genic regin	2
526	A08	3537008	3536968	41	Intergenic space	4
527	A08	4633609	4633347	264	Intergenic space	5
528	A08	6376673	6376592	82	Near Genic regin	2
529	A08	6376827	6376670	158	Near Genic regin	2.5
530	A08	8136358	8136269	90	Near Genic regin	0.7
531	A08	8264809	8264546	264	Near Genic regin	3
532	A08	8954719	8954458	264	Intergenic space	5
533	A08	9818854	9818590	265	Intergenic space	4
534	A08	11426595	11426493	103	Intergenic space	7
535	A08	11936588	11936851	264	Intergenic space
536	A08	12108300	12108552	253	Gene_Intron	Bra034678
537	A08	12134083	12133820	264	Near Genic regin	0.5
538	A08	12369503	12369271	234	Near Genic regin	0.5
539	A08	12369554	12369504	51	Near Genic regin	1
540	A08	12616953	12616880	74	Near Genic regin	0.5
541	A08	12774530	12774278	253	Near Genic regin	0.5
542	A08	13610265	13610528	264	Near Genic regin	0.5
543	A08	14387915	14387963	49	Near Genic regin	1
544	A08	14387963	14388204	243	Near Genic regin	1
545	A08	15271728	15271631	98	Gene_Intron	Bra010574
546	A08	15399795	15399607	189	Near Genic regin	0.5
547	A08	15554454	15554326	129	Intergenic space	10
548	A08	15631664	15631927	265	Intergenic space	3
549	A08	15745005	15745176	173	Intergenic space	7
550	A08	16091779	16091744	36	Near Genic regin	1
551	A08	16092190	16091958	235	Near Genic regin	0.5
552	A08	16370354	16370309	46	Intergenic space	7
553	A08	16432983	16433234	254	Near Genic regin	1.5
554	A08	16462881	16462918	38	Near Genic regin	0.5
555	A08	16462951	16463067	118	Near Genic regin	0.5
556	A08	16646511	16646248	264	Intergenic space
557	A08	16701336	16701599	264	Near Genic regin	0.5
558	A08	16708373	16708634	264	Near Genic regin	0.5
559	A08	17413323	17413571	252	Near Genic regin	0.5
560	A08	17590295	17590558	264	Near Genic regin	1
561	A08	18382648	18382459	190	Near Genic regin	0.5
562	A08	18507191	18506936	257	Near Genic regin	2
563	A08	18785828	18785680	149	Near Genic regin	0.5
564	A08	19822301	19822564	264	Near Genic regin	0.5
565	A08	20712317	20712404	88	Near Genic regin	1
566	A08	20712404	20712596	193	Gene_Intron	Bra018669
567	A08	20944878	20945129	252	Near Genic regin	0.5
568	A09	23564	23301	264	Near Genic regin	0.5
569	A09	707590	707778	189	Near Genic regin	1.5
570	A09	1423287	1423029	259	Near Genic regin	2
571	A09	2624135	2623885	253	Near Genic regin	0.5
572	A09	2753223	2752967	258	Near Genic regin	1
573	A09	2898041	2898304	264	Near Genic regin	2
574	A09	3034229	3034284	56	Near Genic regin	1
575	A09	3034285	3034508	224	Near Genic regin	1.5
576	A09	3342681	3342498	184	Near Genic regin	0.5
577	A09	3342926	3342681	246	Near Genic regin	0.5
578	A09	3996947	3996684	264	Gene_Intron	Bra037199
579	A09	4227979	4228242	264	Intergenic space	4
580	A09	4463870	4464133	264	Near Genic regin	0.5
581	A09	5171575	5171493	83	Intergenic space	3.5
582	A09	5172995	5172902	95	Intergenic space	4
583	A09	5268325	5268587	264	Intergenic space	4
584	A09	5538024	5538285	265	Near Genic regin	1
585	A09	5917939	5917861	79	Near Genic regin	2
586	A09	6023892	6024111	220	Near Genic regin	0.5
587	A09	6050538	6050801	264	Intergenic space	4
588	A09	6121244	6120981	264	Near Genic regin	0.5
589	A09	6223823	6223560	264	Near Genic regin	0.5
590	A09	6436154	6436400	257	Near Genic regin	3
591	A09	6763875	6763610	267	Intergenic space	10
592	A09	6779096	6778826	271	Near Genic regin	3
593	A09	7025139	7025342	204	Near Genic regin	1.5
594	A09	7249497	7249618	124	Intergenic space	6
595	A09	7249621	7249736	116	Intergenic space	6
596	A09	8214071	8213980	94	Gene_Intron	Bra027073
597	A09	8214185	8214078	108	Gene_Intron	Bra027073
598	A09	11744981	11744722	260	Near Genic regin	3
599	A09	13123472	13123727	258	Intergenic space
600	A09	14624960	14625104	145	Intergenic space	4
601	A09	15412822	15413085	265	Near Genic regin	2
602	A09	15778396	15778147	250	Intergenic space	2
603	A09	16496674	16496427	254	Near Genic regin	3
604	A09	16501688	16501868	182	Gene_Intron	Bra017561
605	A09	16667316	16667053	264	Gene_Intron	Bra017582
606	A09	16682960	16683223	264	Gene_Intron	Bra017582
607	A09	16886973	16886878	96	Intergenic space	15
608	A09	19871591	19871427	165	Gene_Intron	Bra023290
609	A09	19954997	19955260	264	Near Genic regin	2
610	A09	20866508	20866411	98	Intergenic space	7
611	A09	22864637	22864450	189	Near Genic regin	1
612	A09	23568130	23567879	253	Intergenic space
613	A09	23729990	23729729	264	Near Genic regin	1
614	A09	23755914	23755727	190	Near Genic regin	1.5
615	A09	24192808	24192545	264	Gene_Intron	Bra024591
616	A09	24449639	24449425	215	Near Genic regin	1.5
617	A09	25056550	25056613	64	Near Genic regin	3
618	A09	25972709	25972446	264	Intergenic space	4
619	A09	26438591	26438854	264	Near Genic regin	1
620	A09	26806987	26806735	255	Intergenic space
621	A09	26906937	26907147	211	Intergenic space	4
622	A09	27430311	27430403	93	Near Genic regin	1
623	A09	27528502	27528594	94	Near Genic regin	2
624	A09	27693326	27693076	252	Near Genic regin	0.5
625	A09	27828033	27828295	264	Intergenic space	4
626	A09	27947335	27947522	189	Near Genic regin	0.5
627	A09	28411816	28411560	257	Near Genic regin	3
628	A09	28962340	28962296	45	Near Genic regin	0.5
629	A09	29170131	29170310	180	Near Genic regin	1.5
630	A09	29170311	29170551	241	Near Genic regin	2
631	A09	30149088	30148908	182	Near Genic regin	3
632	A09	30171638	30171375	264	Near Genic regin	1
633	A09	31249654	31249594	61	Near Genic regin	0.5
634	A09	31251129	31250868	262	Near Genic regin	0.5
635	A09	31802798	31803048	252	Near Genic regin	1
636	A09	31891300	31891483	184	Near Genic regin	1
637	A09	31891810	31891899	91	Near Genic regin	0.5
638	A09	32300343	32300251	93	Near Genic regin	2
639	A09	32347733	32347996	264	Near Genic regin	0.5
640	A09	32511772	32511685	89	Near Genic regin	1
641	A09	32511956	32511830	127	Near Genic regin	0.7
642	A09	32512005	32511967	39	Near Genic regin	0.5
643	A09	32841093	32841231	139	Near Genic regin	2
644	A09	33409542	33409764	223	Near Genic regin	1
645	A09	33543082	33542820	264	Near Genic regin	1
646	A09	33664224	33663961	264	Near Genic regin	2
647	A09	33970951	33971213	264	Near Genic regin	0.5
648	A09	36313811	36314074	264	Near Genic regin	2
649	A09	36459925	36459662	264	Near Genic regin	1
650	A09	36833131	36833392	264	Near Genic regin	0.5
651	A09	36897993	36898256	264	Near Genic regin	3
652	A10	928634	928390	254	Near Genic regin	0.5
653	A10	1539970	1539923	48	Near Genic regin	1.5
654	A10	1570075	1569913	163	Gene_Intron	Bra015472
655	A10	4270200	4270396	198	Gene_Intron	Bra033323
656	A10	4270415	4270484	71	Gene_Intron	Bra033323
657	A10	4410198	4410053	146	Gene_Intron	Bra033297
658	A10	4617454	4617325	130	Near Genic regin	0.5
659	A10	4706975	4707235	261	Near Genic regin	1
660	A10	5729639	5729802	165	Near Genic regin	2
661	A10	7138438	7138701	264	Near Genic regin	0.5
662	A10	7577840	7578104	265	Near Genic regin	2
663	A10	7606894	7606631	264	Near Genic regin	1
664	A10	7643465	7643262	204	Near Genic regin	1.5
665	A10	7900511	7900693	184	Near Genic regin	2
666	A10	8067999	8067852	148	Gene_Intron	Bra002710
667	A10	8070143	8069974	170	Near Genic regin	0.5
668	A10	8122459	8122647	189	Intergenic space	4
669	A10	8683095	8682853	243	Intergenic space
670	A10	8789727	8789464	264	Gene_Intron	Bra002576
671	A10	9333653	9333905	253	Near Genic regin	3
672	A10	9364412	9364675	264	Gene_Intron	Bra002467
673	A10	9364744	9365007	264	Gene_Intron	Bra002467
674	A10	9548179	9548262	84	Near Genic regin	0.5
675	A10	9577418	9577216	204	Near Genic regin	2
676	A10	10736860	10736600	261	Near Genic regin	0.5
677	A10	10858935	10858966	32	Gene_Intron	Bra002214
678	A10	11259697	11259447	252	Near Genic regin	1.5
679	A10	11670269	11670174	96	Intergenic space	11
680	A10	11840673	11840920	253	Near Genic regin	1
681	A10	12162140	12162032	110	Intergenic space	4
682	A10	13089950	13090012	63	Near Genic regin	1.5
683	A10	13396068	13396332	265	Intergenic space
684	A10	13440380	13440119	263	Near Genic regin	0.5
685	A10	13692746	13692494	253	Near Genic regin	0.5
686	A10	15071014	15071277	264	Near Genic regin	0.5
687	A10	15136762	15136887	127	Near Genic regin	0.4
688	A10	15226025	15226285	261	Near Genic regin	2
689	A10	15285201	15285102	100	Near Genic regin	0.5
690	A10	15383032	15383295	264	Near Genic regin	3
691	A10	15855064	15854801	264	Near Genic regin	1
692	A10	15928354	15928091	264	Near Genic regin	2
693	A10	16602540	16602803	264	Near Genic regin	0.5
694	A10	16840514	16840252	264	Near Genic regin	1
695	A10	16841527	16841318	210	Near Genic regin	1
696	A10	17055971	17055735	241	Near Genic regin	3
697	A10	17080524	17080761	239	Near Genic regin	1
