# Supplementary material for: Characterization of a new high copy Stowaway family MITE, BRAMI-1 in Brassica genome
Source: BMC Plant Biol. 2013 Apr 2;13:56. doi: 10.1186/1471-2229-13-56 (PMC3626606; doi:10.1186/1471-2229-13-56)
Supplement: Additional file 2 — List of Primers used for MITE insertion polymorphism analysis. [file 1471-2229-13-56-S2.xlsx]

## Sheet: Additional file 2
Additional file 2. Details of Primers used for MITE insertion polymorphisms analysis
MIP ID	Primer sequence (5'-3')	Product Size with MITE insertion	MITE size	MITE in gene	GI or Position of Primer flanking region	Presence(1)/Absence(0) of the MITE insertion								Group
						Tapidor	Ningyou7	Chifu	Kenshin	C1234	C1184	C1176	At-Col
Bo-1	AAAGCGTCAAACCACGTGAGCG	479	264	-	BH544802	1	1	0	0	0	0	0	0	D
	CGTGCGGTCCACGAGGGAAT
Bo-2	GGCGAATAATCGATTGGGTA	558	264	-	BZ039703	1	1	-	-	1	1	1	-	D
	AGCGAACAAGCTGACTCTGAC
Bo-3	TGACGATTTTAGGAGGACTGG	582	264	-	BH436961	1	-	1	1	1	1	1	-	A
	GAAGGCATGCTGATGAATGA
Bo-4	ATGGAAGCGTCCTCAATCAT	520	264	-	BH741121	1	-	-	-	1	0	1	-	D
	CCGGCTGGATCAGCTCTAT
Bo-5	GCTTGGTGTGCTTCTCATCA	519	264	-	CC962190	1	1	0	0	-	1	1	-	D
	CAGAGAAAGGGAGAAAAATGGA
Bo-6	GCAGAAATCTCCATCCCAAG	510	262	-	BH547618	1	1	1	-	1	0	1	-	A
	CCTTGACCACCATTTCCAAC
Bo-7	GCTCGGGTAGCTTTATTGAGG	498	259	-	BH567180	1	1	0	0	1	1	1	-	D
	TCCAAGCGTTGAAAGAAGAA
Bo-8	TGACGGTGTTGTTTTATGCTC	600	247	-	BH678093	1	1	0	0	1	1	1	-	D
	TTTGTTCCATAGTGCTCATGTT
Bo-9	ATGCAAAATCCAAAGGAACG	588	246	-	BH562455	0	1	0	0	1	1	1	-	D
	TGTGGGGACAAAAGTTGACA
Bo-10	TGTGGGGACAAAAGTTGACA	588	246	-	BZ482057	0	1	0	0	1	1	1	-	D
	ATGCAAAATCCAAAGGAACG
Bo-11	GACTCTTGCTTCAAAAACGGTA	466	240	-	BZ458326	1	1	0	0	1	1	1	-	D
	AATGTGTGGTGTGTGCCAAT
Bo-12	CAAATGATGTAAAAGAGATGAAAACTG	585	236	-	BH479026	1	1	-	-	1	1	1	-	D
	CCACGATTCTTACCCAATGC
Bo-13	AATCTGAGCGGAACAGTCGT	538	225	-	BH578137	1	-	-	-	-	1	1	-	D
	TCTTCTTTGGGATGGAGGAA
Bo-14	CCAACAATGCAGCACTGAAA	508	210	-	BH450103	1	1	1	1	1	1	1	-	A
	TGGAAAAGGTGGAAAATGGA
Bo-15	ACGATACACCGAGCATTTGA	516	210	-	BH989151	1	1	-	1	1	0	1	0	A
	ACCAAAAGTTGCTTGCATCC
Bo-16	CGGGATTCACCGACAGTAGA	586	210	-	BH479690	1	1	1	1	1	1	1	1	A
	AAGAAACGACTTCGGCTACG
Bo-17	AACCGGTGGTCATGGTTTAG	580	209	-	BH944739	1	1	-	-	1	1	1	-	D
	CACATGCTCCTTCCGTTTTT
Bo-18	CCCTGTGGTGGAATTCTATG	553	210	-	BZ058899	1	1	0	-	1	1	1	-	D
	CCCAAACAGAACAAAAGAGCA
Bo-19	CTCCGGCTTAACTTGTGACT	565	266	-	BH423172	1	1	0	0	1	1	1	-	D
	ATCCATCCTTGCTGAGTTCG
Bo-20	TCCTCCATTTTGTTCCTCCA	434	266	-	BH566464	1	1	-	-	1	-	1	-	D
	ACCGATATCCCCCTTGAAAA
Bo-21	GGGAAGCTTCGAGGAAAAAC	479	259	-	BH696438	0	0	0	0	0	1	1	0	E
	TCGAACCGAAAAATCCAGAG
Bo-22	ATCGGGCAGTGCAAAATACT	539	253	-	FI747394	1	1	-	-	1	1	1	-	D
	ATGCCCCAAGATGGATACAG
Bo-23	TGGGTGCAATTTCCCTTAAC	595	209	-	FI756162	1	1	1	1	1	1	1	-	A
	CCAAAAATGGGTGAATCCAG
Bo-24	CTCCCTGGCATAACAAGAGC	583	257	-	BH473854	0	-	0	0	-	-	-	-	D
	CGTGGTTCCAGTTGTCCATA
Bo-25	TTTCTTATCGATTGATCCCTTG	558	210	-	BZ442791	1	1	-	-	1	1	1	-	D
	GTTTGGAAGCAAGGTCGTGT
Br-1	TGCGCAACTGATTTGAAGAC	665	264	Bra013859	A01, 8110384 - 8109521	1	1	1	1	0	0	0	0	B
	CACCACTGCCTCAAAAACAA
Br-2	TGGTGTGAGAGGAGAAGAACAA	632	264	Bra027185	A01, 23625896 - 23626759	0	0	1	1	0	0	0	-	C
	CTCATAGCCACAGGAAGGTTG
Br-3	GTCAGTGGCCTTTTTGGGTA	617	264	Bra029909	A01, 14767303 - 14766441	0	0	1	1	0	0	0	-	C
	AACAACGAATGTGATTTCAACAG
Br-4	GCCCTCGATGTGACCATAAT	647	259	Bra021476	A01, 25068944 - 25069802	1	1	1	1	-	-	-	-	B
	TCACCGAAGGAAACATACGA
Br-5	TTTTCTCCGGCGAGATCTTA	604	264	Bra023610	A02, 4178019 - 4177156	1	1	1	1	-	-	-	-	B
	TTCGGTTTGTTATGGGCTTC
Br-6	ATGAGAAGCAGAGGCCGTAA	674	264	Bra006563	A02, 5079484 - 5080347	1	1	1	1	0	0	0	-	B
	TGTCGAAAAACAAACCCAAA
Br-7	TTTGTACTGTTGCGGATTGG	602	264	Bra008554	A02, 16530245 - 16531108	1	1	0	1	1	1	1	-	A
	TTGCTTCATACAAATCACCTTCA
Br-8	GAGACCGTTTTGGCATGTTT	656	264	Bra008008	A02, 12485321 - 12486184	1	1	1	1	0	0	0	-	B
	ATCGTGAAGAACGCAATGAA
Br-9	TGCAGAGACGGTTGAATTTT	700	252	Bra008487	A02, 15934810 - 15935661	1	1	1	1	0	0	-	0	B
	TGGTGGCATTGTATAATTTGAA
Br-10	CGTCGTCAACTTGAGTCCAA	658	202	Bra020642	A02, 24005190 - 24005990	1	1	1	1	-	-	-	-	B
	GAACGCAAGTTAAATCCAACATC
Br-11	CTTGAGCGGTGTGAATTTTG	675	264	Bra028994	A03, 5778927 - 5778065	0	0	1	0	-	-	-	-	C
	GATTTGTGCTTCCGATGGAT
Br-12	GATACCGGGAGGAATCGAA	698	264	Bra006160	A03, 2298912 - 2298049	0	0	1	1	0	0	0	0	C
	GCTCCGTCATCTTCCTCATT
Br-13	CCCGATAAAAATTTATGGTAGCAC	653	264	Bra017680	A03, 29733649 - 29734512	0	0	1	1	-	-	-	-	C
	TTAAATCCAATCCGCCTCTTT
Br-14	CCGTTCGATATTGGGTTTGT	621	245	Bra001607	A03, 17369787 - 17370631	1	1	1	1	0	0	0	-	B
	TGTTGCATGATACCCTGGAC
Br-15	TGCAGATCTCTTTGCTCATCA	676	224	Bra013028	A03, 20935971 - 20936794	1	1	1	1	0	0	0	-	B
	CGACCCTTCCAAGTTAGCTC
Br-16	CCCCATCAACGTCAAGAACT	601	252	Bra021611	A04, 13405205 - 13406056	1	1	1	1	1	1	1	1	A
	ACAGGGCTGATGCTTCTGTT
Br-17	TAAAGGGACCACCACGACTT	671	253	Bra027271	A05, 20047841 - 20048692	1	1	1	1	-	-	-	-	B
	AGATTCGGATTTGGTTCAGA
Br-18	ACACTGTGCGGACAAAAATG	682	264	Bra025321	A06, 22195486 - 22196349	1	1	1	1	0	0	0	-	B
	TGGCGTAGATACACCCAAAA
Br-19	CAAAGCATGCAGAACGAAAA	607	254	Bra025216	A06, 22716743 - 22715894	1	1	1	1	0	0	0	-	B
	CTGTGTGTACCAACCTGATGC
Br-20	TTGATTGATTTCGCGTTCAG	662	251	Bra025009	A06, 24666691 - 24665842	1	1	1	1	0	0	0	-	B
	TTTGGAACAGGCTTGTCCTT
Br-21	TGTGATTTCTCGAGCGTTTG	635	264	Bra025837	A07, 9113852 - 9114714	1	1	1	1	-	-	-	-	B
	TGGGAATGAAACAGAGAGCA
Br-22	TGATGGGCTAGAGAGATTGC	675	264	Bra030121	A07, 6402716 - 6401853	1	1	1	1	0	0	0	-	B
	GGAACTGAAAGGACACTCCAA
Br-23	CTGCATTCCCCGTAGTGATT	679	264	Bra012436	A07, 7616663 - 7615800	1	1	1	1	-	-	-	-	B
	AAAATGTATCCGCCACGAC
Br-24	ATTCTGGCGTTTGCTGTTTT	623	264	Bra037199	A09, 3997247 - 3996384	1	0	1	0	0	0	0	0	B
	CGTGTATCTCCGACAACCTG
Br-25	CAGCACAAAATCACACCTTCA	607	264	Bra002576	A10, 8790027 - 8789164	1	1	1	0	0	0	0	0	B
	ATTAACGCAGCCCACTTCAT
Bold on group column: Representative groups used in the fig.6
